# Supplementary material for: Changes in the Quality Attributes of Selected Long-Life Food at Four Different Temperatures over Prolonged Storage
Source: Foods. 2022 Jul 6;11(14):2004. doi: 10.3390/foods11142004 (PMC9319022; doi:10.3390/foods11142004)
Supplement: Supplementary file 1 [file foods-11-02004-s001.zip]

Archive with 1 entries (1 files):
- foods-1807743-supplementary.pdf
